# Supplementary material for: Review of drivers and barriers of water and sanitation policies for urban informal settlements in low-income and middle-income countries
Source: Util Policy. 2019 Oct;60:100957. doi: 10.1016/j.jup.2019.100957 (PMC7067261; doi:10.1016/j.jup.2019.100957)
Supplement: Multimedia component 1 [file mmc1.xml]

<?xml version="1.0" encoding="UTF-8" standalone="no"?><data:data><datasets><author>sheela.sinharoy@emory.edu</author><type>0</type><dataset><value>1</value><reason>No data was used for the research described in the article</reason><comments/></dataset></datasets></data:data>
